# Supplementary material for: β-Lactam Resistance in Upper Respiratory Tract Pathogens Isolated from a Tertiary Hospital in Malaysia
Source: Pathogens. 2021 Dec 9;10(12):1602. doi: 10.3390/pathogens10121602 (PMC8705930; doi:10.3390/pathogens10121602)
Supplement: Supplementary file 1 [file pathogens-10-01602-s001.zip]

Archive with 1 entries (1 files):
- pathogens-1455523 supplementary.pdf
